# Supplementary material for: Improvement of Water and Nitrogen Use Efficiencies by Alternative Cropping Systems Based on a Model Approach
Source: Plants (Basel). 2023 Jan 29;12(3):597. doi: 10.3390/plants12030597 (PMC9919017; doi:10.3390/plants12030597)
Supplement: Supplementary file 1 [file plants-12-00597-s001.zip]

Archive with 1 entries (1 files):
- plants-2166866-supplementary.pdf
